# Supplementary material for: Gender Differences in Posttraumatic Stress Symptoms after a Terrorist Attack: A Network Approach
Source: Front Psychol. 2017 Dec 1;8:2091. doi: 10.3389/fpsyg.2017.02091 (PMC5717368; doi:10.3389/fpsyg.2017.02091)
Supplement: Supplementary file 2 [file Presentation2.ZIP]

Archive with 16 entries (16 files):
- boot5a.Rdata
- boot5b.Rdata
- boot6a.Rdata
- boot6b.Rdata
- data_cormatrices.RData
- Fig2.tiff
- Fig2_crossvalidation.tiff
- gender_diff_Rcode.R
- individualnetworks.pdf
- JointEstimation.RData
- Means_SDs.RData
- mgm.Rdata
- names.RData
- NCT.RData
- networks_individual.RData
- usedpackages.txt
