# Supplementary material for: Gender Differences in Posttraumatic Stress Symptoms after a Terrorist Attack: A Network Approach
Source: Front Psychol. 2017 Dec 1;8:2091. doi: 10.3389/fpsyg.2017.02091 (PMC5717368; doi:10.3389/fpsyg.2017.02091)
Supplement: Supplementary file 2 [file Presentation2.ZIP › gender_diff_Rcode.R]

###############################################################################
# Gender differences in PTSD networks 
#
# (Heavily) Inspired by the R-code provided by Fried et al. 2017:
# Replicability and generalizability of PTSD networks:
# a cross-cultural multisite study of PTSD symptoms in
# four samples of trauma patients 
# Preprint & materials available at: https://osf.io/2t7qp
# See also this paper for instructions on how to reproduce network analysis without data
#
###############################################################################


# -------------------------------------------------------------------------------
# ---------- 1. Load libraries --------------------------------------------------
# -------------------------------------------------------------------------------
  
library("foreign")
library("dplyr")
library("qgraph")
library("EstimateGroupNetwork")
library("bootnet")
library("mgm")
library("NetworkComparisonTest")


#-------------------------------------------------------------------------------
# ---------- 2. Load & manipulate data------------------------------------------
#-------------------------------------------------------------------------------
### Load files
load(file="names.RData")

setwd("Z:/R/Nettverk2_RK/")
bane <- 'Z:/R/Nettverk2_RK/'
datafil1 <- paste(bane, 'data_ptsd_kjonn_sum2.sav', sep='')
data <- read.spss(datafil1, to.data.frame=TRUE)

#women, directly exposed
data1<- data[data$sex=='1' & data$tilstede=='1',c("R1","R2", "R3", "R4", "R5", "A1", "A2", "N1", "N2", "N3", "N4", "N5", "DA1", "DA2", "DA3", "AA1", "AA2")]

#men, directly exposed
data2 <- data[data$sex=='0' & data$tilstede=='1',c("R1","R2", "R3", "R4", "R5", "A1", "A2", "N1", "N2", "N3", "N4", "N5", "DA1", "DA2", "DA3", "AA1", "AA2")]

#women, indirectly exposed 
data3<- data[data$sex=='1' & data$tilstede=='0',c("R1","R2", "R3", "R4", "R5", "A1", "A2", "N1", "N2", "N3", "N4", "N5", "DA1", "DA2", "DA3", "AA1", "AA2")]

#men, indirectly exposed
data4 <- data[data$sex=='0' & data$tilstede=='0',c("R1","R2", "R3", "R4", "R5", "A1", "A2", "N1", "N2", "N3", "N4", "N5", "DA1", "DA2", "DA3", "AA1", "AA2")]

#women, wih PTSD
data5<- data[data$sex=='1' & data$sumptsd>'29',c("R1","R2", "R3", "R4", "R5", "A1", "A2", "N1", "N2", "N3", "N4", "N5", "DA1", "DA2", "DA3", "AA1", "AA2")]

#men, wih PTSD
data6 <- data[data$sex=='0' & data$sumptsd>'29',c("R1","R2", "R3", "R4", "R5", "A1", "A2", "N1", "N2", "N3", "N4", "N5", "DA1", "DA2", "DA3", "AA1", "AA2")]

names_ptsd1<-c("R1","R2", "R3", "R4", "R5", "A1", "A2", "N1", "N2", "N3", "N4", "N5", "DA1", "DA2", "DA3", "AA1", "AA2")

### Save output
# save(names_ptsd1, file="names.RData")


#-------------------------------------------------------------------------------
# ---------- 3. Descriptives ---------------------------------------------------
#-------------------------------------------------------------------------------
#Some descriptive analyses (for tables 1-4 and figure 1) were conducted in spss/excel

#missing data

data1 <- as.data.frame(data1)  
data2 <- as.data.frame(data2)  
data3 <- as.data.frame(data3)  
data4 <- as.data.frame(data4)  
data5 <- as.data.frame(data5)  
data6 <- as.data.frame(data6) 

nrow(data1)          # 491
nrow(na.omit(data1)) # 117
nrow(data2)          # 496
nrow(na.omit(data2)) # 73
nrow(data3)          # 1607
nrow(na.omit(data3)) # 918
nrow(data4)          # 1365
nrow(na.omit(data4)) # 697
nrow(data5)          # 940
nrow(na.omit(data5)) # 270
nrow(data6)          # 768
nrow(na.omit(data6)) # 105

data1<-na.omit(data1) 
data2<-na.omit(data2)
data3<-na.omit(data3)
data4<-na.omit(data4)
data5<-na.omit(data5)
data6<-na.omit(data6)

###Histograms:

#data1 - women, directly exposed
tiff("FigureS1_hist_directlywomen.tiff", width=12, height=20, units ="in", res=300, 
     pointsize = 12, compression  = "lzw+p")
par(mfrow=c(6,3))
hist(data1$R1, breaks = 5, density = 10,col = "lightgray", 
     main="R1; intrusive thoughts", ylim=c(0, 100), xlim=c(1,5),xlab="")
hist(data1$R2, breaks = 5, density = 10,col = "lightgray", 
     main="R2: nightmares", ylim=c(0, 100), xlim=c(1,5),xlab="")
hist(data1$R3, breaks = 5, density = 10,col = "lightgray", 
     main="R3: reliving trauma", ylim=c(0, 100), xlim=c(1,5),xlab="")
hist(data1$R4, breaks = 5, density = 10,col = "lightgray", 
     main="R4: emotional cue reactivity", ylim=c(0, 100), xlim=c(1,5),xlab="")
hist(data1$R5, breaks = 5, density = 10,col = "lightgray", 
     main="R5:physiological cue activity", ylim=c(0, 100), xlim=c(1,5),xlab="")

hist(data1$A1, breaks = 5, density = 10,col = "lightgray", 
     main="A1: avoidance of thoughts", ylim=c(0, 100), xlim=c(1,5),xlab="")
hist(data1$A2, breaks = 5, density = 10,col = "lightgray", 
     main="A2: avoidance of reminders", ylim=c(0, 100), xlim=c(1,5),xlab="")

hist(data1$N1, breaks = 5, density = 10,col = "lightgray", 
     main="N1: trauma-related amnesia", ylim=c(0, 100), xlim=c(1,5),xlab="")
hist(data1$N2, breaks = 5, density = 10,col = "lightgray", 
     main="N2: loss of interest", ylim=c(0, 100), xlim=c(1,5),xlab="")
hist(data1$N3, breaks = 5, density = 10,col = "lightgray", 
     main="N3: feeling detached", ylim=c(0, 100), xlim=c(1,5),xlab="")
hist(data1$N4, breaks = 5, density = 10,col = "lightgray", 
     main="N4: feeling numb", ylim=c(0, 100), xlim=c(1,5),xlab="")
hist(data1$N5, breaks = 5, density = 10,col = "lightgray", 
     main="N5: hopelessness", ylim=c(0, 100), xlim=c(1,5),xlab="")

hist(data1$DA1, breaks = 5, density = 10,col = "lightgray", 
     main="DA1: difficulty sleeping", ylim=c(0, 100), xlim=c(1,5),xlab="")
hist(data1$DA2, breaks = 5, density = 10,col = "lightgray", 
     main="DA2: irritable/angry", ylim=c(0, 100), xlim=c(1,5),xlab="")
hist(data1$DA3, breaks = 5, density = 10,col = "lightgray", 
     main="DA3: difficulty concentrating", ylim=c(0, 100), xlim=c(1,5),xlab="")

hist(data1$AA1, breaks = 5, density = 10,col = "lightgray", 
     main="AA1: overly alert", ylim=c(0, 100), xlim=c(1,5),xlab="")
hist(data1$AA2, breaks = 5, density = 10,col = "lightgray", 
     main="AA2: easily startled", ylim=c(0, 100), xlim=c(1,5),xlab="")
dev.off()

#data2 - men, directly exposed
tiff("FigureS2_hist_directlymen.tiff", width=12, height=20, units ="in", res=300, 
     pointsize = 12, compression  = "lzw+p")
par(mfrow=c(6,3))
hist(data2$R1, breaks = 5, density = 10,col = "lightgray", 
     main="R1; intrusive thoughts", ylim=c(0, 80), xlim=c(1,5),xlab="")
hist(data2$R2, breaks = 5, density = 10,col = "lightgray", 
     main="R2: nightmares", ylim=c(0, 80), xlim=c(1,5),xlab="")
hist(data2$R3, breaks = 5, density = 10,col = "lightgray", 
     main="R3: reliving trauma", ylim=c(0, 80), xlim=c(1,5),xlab="")
hist(data2$R4, breaks = 5, density = 10,col = "lightgray", 
     main="R4: emotional cue reactivity", ylim=c(0, 80), xlim=c(1,5),xlab="")
hist(data2$R5, breaks = 5, density = 10,col = "lightgray", 
     main="R5:physiological cue activity", ylim=c(0, 80), xlim=c(1,5),xlab="")

hist(data2$A1, breaks = 5, density = 10,col = "lightgray", 
     main="A1: avoidance of thoughts", ylim=c(0, 80), xlim=c(1,5),xlab="")
hist(data2$A2, breaks = 5, density = 10,col = "lightgray", 
     main="A2: avoidance of reminders", ylim=c(0, 80), xlim=c(1,5),xlab="")

hist(data2$N1, breaks = 5, density = 10,col = "lightgray", 
     main="N1: trauma-related amnesia", ylim=c(0, 80), xlim=c(1,5),xlab="")
hist(data2$N2, breaks = 5, density = 10,col = "lightgray", 
     main="N2: loss of interest", ylim=c(0, 80), xlim=c(1,5),xlab="")
hist(data2$N3, breaks = 5, density = 10,col = "lightgray", 
     main="N3: feeling detached", ylim=c(0, 80), xlim=c(1,5),xlab="")
hist(data2$N4, breaks = 5, density = 10,col = "lightgray", 
     main="N4: feeling numb", ylim=c(0, 80), xlim=c(1,5),xlab="")
hist(data2$N5, breaks = 5, density = 10,col = "lightgray", 
     main="N5: hopelessness", ylim=c(0, 80), xlim=c(1,5),xlab="")

hist(data2$DA1, breaks = 5, density = 10,col = "lightgray", 
     main="DA1: difficulty sleeping", ylim=c(0, 80), xlim=c(1,5),xlab="")
hist(data2$DA2, breaks = 5, density = 10,col = "lightgray", 
     main="DA2: irritable/angry", ylim=c(0, 80), xlim=c(1,5),xlab="")
hist(data2$DA3, breaks = 5, density = 10,col = "lightgray", 
     main="DA3: difficulty concentrating", ylim=c(0, 80), xlim=c(1,5),xlab="")

hist(data2$AA1, breaks = 5, density = 10,col = "lightgray", 
     main="AA1: overly alert", ylim=c(0, 80), xlim=c(1,5),xlab="")
hist(data2$AA2, breaks = 5, density = 10,col = "lightgray", 
     main="AA2: easily startled", ylim=c(0, 80), xlim=c(1,5),xlab="")
dev.off()

#data3 - women, indirectly exposed
tiff("FigureS3_hist_indirectlywomen.tiff", width=12, height=20, units ="in", res=300, 
     pointsize = 12, compression  = "lzw+p")
par(mfrow=c(6,3))
hist(data3$R1, breaks = 5, density = 10,col = "lightgray", 
     main="R1; intrusive thoughts", ylim=c(0, 1000), xlim=c(1,5),xlab="")
hist(data3$R2, breaks = 5, density = 10,col = "lightgray", 
     main="R2: nightmares", ylim=c(0, 1000), xlim=c(1,5),xlab="")
hist(data3$R3, breaks = 5, density = 10,col = "lightgray", 
     main="R3: reliving trauma", ylim=c(0, 1000), xlim=c(1,5),xlab="")
hist(data3$R4, breaks = 5, density = 10,col = "lightgray", 
     main="R4: emotional cue reactivity", ylim=c(0, 1000), xlim=c(1,5),xlab="")
hist(data3$R5, breaks = 5, density = 10,col = "lightgray", 
     main="R5:physiological cue activity", ylim=c(0, 1000), xlim=c(1,5),xlab="")

hist(data3$A1, breaks = 5, density = 10,col = "lightgray", 
     main="A1: avoidance of thoughts", ylim=c(0, 1000), xlim=c(1,5),xlab="")
hist(data3$A2, breaks = 5, density = 10,col = "lightgray", 
     main="A2: avoidance of reminders", ylim=c(0, 1000), xlim=c(1,5),xlab="")

hist(data3$N1, breaks = 5, density = 10,col = "lightgray", 
     main="N1: trauma-related amnesia", ylim=c(0, 1000), xlim=c(1,5),xlab="")
hist(data3$N2, breaks = 5, density = 10,col = "lightgray", 
     main="N2: loss of interest", ylim=c(0, 1000), xlim=c(1,5),xlab="")
hist(data3$N3, breaks = 5, density = 10,col = "lightgray", 
     main="N3: feeling detached", ylim=c(0, 1000), xlim=c(1,5),xlab="")
hist(data3$N4, breaks = 5, density = 10,col = "lightgray", 
     main="N4: feeling numb", ylim=c(0, 1000), xlim=c(1,5),xlab="")
hist(data3$N5, breaks = 5, density = 10,col = "lightgray", 
     main="N5: hopelessness", ylim=c(0, 1000), xlim=c(1,5),xlab="")

hist(data3$DA1, breaks = 5, density = 10,col = "lightgray", 
     main="DA1: difficulty sleeping", ylim=c(0, 1000), xlim=c(1,5),xlab="")
hist(data3$DA2, breaks = 5, density = 10,col = "lightgray", 
     main="DA2: irritable/angry", ylim=c(0, 1000), xlim=c(1,5),xlab="")
hist(data3$DA3, breaks = 5, density = 10,col = "lightgray", 
     main="DA3: difficulty concentrating", ylim=c(0, 1000), xlim=c(1,5),xlab="")

hist(data3$AA1, breaks = 5, density = 10,col = "lightgray", 
     main="AA1: overly alert", ylim=c(0, 1000), xlim=c(1,5),xlab="")
hist(data3$AA2, breaks = 5, density = 10,col = "lightgray", 
     main="AA2: easily startled", ylim=c(0, 1000), xlim=c(1,5),xlab="")
dev.off()

#data4 - men, indirectly exposed
tiff("FigureS4_hist_indirectlymen.tiff", width=12, height=20, units ="in", res=300, 
     pointsize = 12, compression  = "lzw+p")
par(mfrow=c(6,3))
hist(data4$R1, breaks = 5, density = 10,col = "lightgray", 
     main="R1; intrusive thoughts", ylim=c(0, 800), xlim=c(1,5),xlab="")
hist(data4$R2, breaks = 5, density = 10,col = "lightgray", 
     main="R2: nightmares", ylim=c(0, 800), xlim=c(1,5),xlab="")
hist(data4$R3, breaks = 5, density = 10,col = "lightgray", 
     main="R3: reliving trauma", ylim=c(0, 800), xlim=c(1,5),xlab="")
hist(data4$R4, breaks = 5, density = 10,col = "lightgray", 
     main="R4: emotional cue reactivity", ylim=c(0, 800), xlim=c(1,5),xlab="")
hist(data4$R5, breaks = 5, density = 10,col = "lightgray", 
     main="R5:physiological cue activity", ylim=c(0, 800), xlim=c(1,5),xlab="")

hist(data4$A1, breaks = 5, density = 10,col = "lightgray", 
     main="A1: avoidance of thoughts", ylim=c(0, 800), xlim=c(1,5),xlab="")
hist(data4$A2, breaks = 5, density = 10,col = "lightgray", 
     main="A2: avoidance of reminders", ylim=c(0, 800), xlim=c(1,5),xlab="")

hist(data4$N1, breaks = 5, density = 10,col = "lightgray", 
     main="N1: trauma-related amnesia", ylim=c(0, 800), xlim=c(1,5),xlab="")
hist(data4$N2, breaks = 5, density = 10,col = "lightgray", 
     main="N2: loss of interest", ylim=c(0, 800), xlim=c(1,5),xlab="")
hist(data4$N3, breaks = 5, density = 10,col = "lightgray", 
     main="N3: feeling detached", ylim=c(0, 800), xlim=c(1,5),xlab="")
hist(data4$N4, breaks = 5, density = 10,col = "lightgray", 
     main="N4: feeling numb", ylim=c(0, 800), xlim=c(1,5),xlab="")
hist(data4$N5, breaks = 5, density = 10,col = "lightgray", 
     main="N5: hopelessness", ylim=c(0, 800), xlim=c(1,5),xlab="")

hist(data4$DA1, breaks = 5, density = 10,col = "lightgray", 
     main="DA1: difficulty sleeping", ylim=c(0, 800), xlim=c(1,5),xlab="")
hist(data4$DA2, breaks = 5, density = 10,col = "lightgray", 
     main="DA2: irritable/angry", ylim=c(0, 800), xlim=c(1,5),xlab="")
hist(data4$DA3, breaks = 5, density = 10,col = "lightgray", 
     main="DA3: difficulty concentrating", ylim=c(0, 800), xlim=c(1,5),xlab="")

hist(data4$AA1, breaks = 5, density = 10,col = "lightgray", 
     main="AA1: overly alert", ylim=c(0, 800), xlim=c(1,5),xlab="")
hist(data4$AA2, breaks = 5, density = 10,col = "lightgray", 
     main="AA2: easily startled", ylim=c(0, 800), xlim=c(1,5),xlab="")
dev.off()

#data5 - women, with PTSD
tiff("FigureS5_hist_womenwithPTSD.tiff", width=12, height=20, units ="in", res=300, 
     pointsize = 12, compression  = "lzw+p")
par(mfrow=c(6,3))
hist(data5$R1, breaks = 5, density = 10,col = "lightgray", 
     main="R1; intrusive thoughts", ylim=c(0, 250), xlim=c(1,5),xlab="")
hist(data5$R2, breaks = 5, density = 10,col = "lightgray", 
     main="R2: nightmares", ylim=c(0, 250), xlim=c(1,5),xlab="")
hist(data5$R3, breaks = 5, density = 10,col = "lightgray", 
     main="R3: reliving trauma", ylim=c(0, 250), xlim=c(1,5),xlab="")
hist(data5$R4, breaks = 5, density = 10,col = "lightgray", 
     main="R4: emotional cue reactivity", ylim=c(0, 250), xlim=c(1,5),xlab="")
hist(data5$R5, breaks = 5, density = 10,col = "lightgray", 
     main="R5:physiological cue activity", ylim=c(0, 250), xlim=c(1,5),xlab="")

hist(data5$A1, breaks = 5, density = 10,col = "lightgray", 
     main="A1: avoidance of thoughts", ylim=c(0, 250), xlim=c(1,5),xlab="")
hist(data5$A2, breaks = 5, density = 10,col = "lightgray", 
     main="A2: avoidance of reminders", ylim=c(0, 250), xlim=c(1,5),xlab="")

hist(data5$N1, breaks = 5, density = 10,col = "lightgray", 
     main="N1: trauma-related amnesia", ylim=c(0, 250), xlim=c(1,5),xlab="")
hist(data5$N2, breaks = 5, density = 10,col = "lightgray", 
     main="N2: loss of interest", ylim=c(0, 250), xlim=c(1,5),xlab="")
hist(data5$N3, breaks = 5, density = 10,col = "lightgray", 
     main="N3: feeling detached", ylim=c(0, 250), xlim=c(1,5),xlab="")
hist(data5$N4, breaks = 5, density = 10,col = "lightgray", 
     main="N4: feeling numb", ylim=c(0, 250), xlim=c(1,5),xlab="")
hist(data5$N5, breaks = 5, density = 10,col = "lightgray", 
     main="N5: hopelessness", ylim=c(0, 250), xlim=c(1,5),xlab="")

hist(data5$DA1, breaks = 5, density = 10,col = "lightgray", 
     main="DA1: difficulty sleeping", ylim=c(0, 250), xlim=c(1,5),xlab="")
hist(data5$DA2, breaks = 5, density = 10,col = "lightgray", 
     main="DA2: irritable/angry", ylim=c(0, 250), xlim=c(1,5),xlab="")
hist(data5$DA3, breaks = 5, density = 10,col = "lightgray", 
     main="DA3: difficulty concentrating", ylim=c(0, 250), xlim=c(1,5),xlab="")

hist(data5$AA1, breaks = 5, density = 10,col = "lightgray", 
     main="AA1: overly alert", ylim=c(0, 250), xlim=c(1,5),xlab="")
hist(data5$AA2, breaks = 5, density = 10,col = "lightgray", 
     main="AA2: easily startled", ylim=c(0, 250), xlim=c(1,5),xlab="")
dev.off()

#data6 - men, with PTSD
tiff("FigureS6_hist_menwithPTSD.tiff", width=12, height=20, units ="in", res=300, 
     pointsize = 12, compression  = "lzw+p")
par(mfrow=c(6,3))
hist(data6$R1, breaks = 5, density = 10,col = "lightgray", 
     main="R1; intrusive thoughts", ylim=c(0, 100), xlim=c(1,5),xlab="")
hist(data6$R2, breaks = 5, density = 10,col = "lightgray", 
     main="R2: nightmares", ylim=c(0, 100), xlim=c(1,5),xlab="")
hist(data6$R3, breaks = 5, density = 10,col = "lightgray", 
     main="R3: reliving trauma", ylim=c(0, 100), xlim=c(1,5),xlab="")
hist(data6$R4, breaks = 5, density = 10,col = "lightgray", 
     main="R4: emotional cue reactivity", ylim=c(0, 100), xlim=c(1,5),xlab="")
hist(data6$R5, breaks = 5, density = 10,col = "lightgray", 
     main="R5:physiological cue activity", ylim=c(0, 100), xlim=c(1,5),xlab="")

hist(data6$A1, breaks = 5, density = 10,col = "lightgray", 
     main="A1: avoidance of thoughts", ylim=c(0, 100), xlim=c(1,5),xlab="")
hist(data6$A2, breaks = 5, density = 10,col = "lightgray", 
     main="A2: avoidance of reminders", ylim=c(0, 100), xlim=c(1,5),xlab="")

hist(data6$N1, breaks = 5, density = 10,col = "lightgray", 
     main="N1: trauma-related amnesia", ylim=c(0, 100), xlim=c(1,5),xlab="")
hist(data6$N2, breaks = 5, density = 10,col = "lightgray", 
     main="N2: loss of interest", ylim=c(0, 100), xlim=c(1,5),xlab="")
hist(data6$N3, breaks = 5, density = 10,col = "lightgray", 
     main="N3: feeling detached", ylim=c(0, 100), xlim=c(1,5),xlab="")
hist(data6$N4, breaks = 5, density = 10,col = "lightgray", 
     main="N4: feeling numb", ylim=c(0, 100), xlim=c(1,5),xlab="")
hist(data6$N5, breaks = 5, density = 10,col = "lightgray", 
     main="N5: hopelessness", ylim=c(0, 100), xlim=c(1,5),xlab="")

hist(data6$DA1, breaks = 5, density = 10,col = "lightgray", 
     main="DA1: difficulty sleeping", ylim=c(0, 100), xlim=c(1,5),xlab="")
hist(data6$DA2, breaks = 5, density = 10,col = "lightgray", 
     main="DA2: irritable/angry", ylim=c(0, 100), xlim=c(1,5),xlab="")
hist(data6$DA3, breaks = 5, density = 10,col = "lightgray", 
     main="DA3: difficulty concentrating", ylim=c(0, 100), xlim=c(1,5),xlab="")

hist(data6$AA1, breaks = 5, density = 10,col = "lightgray", 
     main="AA1: overly alert", ylim=c(0, 100), xlim=c(1,5),xlab="")
hist(data6$AA2, breaks = 5, density = 10,col = "lightgray", 
     main="AA2: easily startled", ylim=c(0, 100), xlim=c(1,5),xlab="")
dev.off()

###Various descriptives

### Load files
load(file="Means_SDs.RData")

#means5 <- colMeans(data5, na.rm=T)
means5 <- as.vector(sapply(data5, mean, na.rm=T))
sds5 <- as.vector(sapply(data5, sd, na.rm=T))

#means6 <- colMeans(data6, na.rm=T)
means6 <- as.vector(sapply(data6, mean, na.rm=T))
sds6 <- as.vector(sapply(data6, sd, na.rm=T))

#correlations: 
cor.test(means5,sds5, method="pearson") # p-value = 0.1608
cor.test(means6,sds6, method="pearson") # p-value = 0.1533
cor.test(means5,means6, method="pearson") #p-value = 1.437e-08

# Total means across samples
data5sum <- data5; data5sum$s <- rowMeans(data5) # mean 2.43, sd 0.65
mean(data5sum$s)
sd(data5sum$s)
data6sum <- data6; data6sum$s <- rowMeans(data6) # mean 2.30, sd 0.51
mean(data6sum$s)
sd(data6sum$s)

t.test(data5sum$s, data6sum$s) # t = 1.9731, df = 236.89, p-value = 0.04964


### Save output
# save(means5, means6, sds5, sds6, file="Means_SDs.RData")

#-------------------------------------------------------------------------------
#---------- 4. Estimate networks individually ----------------------------------
#-------------------------------------------------------------------------------
### Load files
load(file="data_cormatrices.RData")
load(file="networks_individual.RData")
load(file="mgm.Rdata")

### Compute correlations
data5cor <- cor_auto(data5)
data6cor <- cor_auto(data6) 

### Individual network estimation
network5 <- estimateNetwork(data5, default="EBICglasso")
network6 <- estimateNetwork(data6, default="EBICglasso")

L <- averageLayout(network5,network6)

### Node predictability (using functions from mgm 1.2-1)

fit_obj5 <- mgm(data = data5, type = rep('g', 17), level = rep(1, 17),
               lambdaSel = 'CV', ruleReg = 'OR')

pred_obj5 <- predict(object = fit_obj5, data = data5, errorCon = 'R2')

fit_obj6 <- mgm(data = data6, type = rep('g', 17), level = rep(1, 17),
                lambdaSel = 'CV', ruleReg = 'OR')

pred_obj6 <- predict(object = fit_obj6, data = data6, errorCon = 'R2')

R2women<-as.numeric(as.character(pred_obj5$errors$Error.R2))
R2men<-as.numeric(as.character(pred_obj6$errors$Error.R2))

#average node predictablity
mean(R2women)
mean(R2men)

R2women
R2men

### Plot networks
pdf("individualnetworks.pdf", width=10, height=5)
par(mfrow=c(1,2))
network5G <- plot(network5, layout=L, title="women, with ptsd", maximum=.60, theme="colorblind", pie=R2women,
                  border.width=2, vsize=10, border.color='#555555', label.color="#555555", color="#EEEEEE")       # max=0.38
network6G <- plot(network6, layout=L, title="men, with ptsd", maximum=.60, theme="colorblind", pie=R2men,
                  border.width=2, vsize=10, border.color='#555555', label.color="#555555", color="#EEEEEE")       # max=0.43
dev.off()

#find strongest edge-weight
graph_network5.m <-EBICglasso(data5cor, n = nrow(data5), checkPD=TRUE) #hyper and startle: .60
graph_network6.m <-EBICglasso(data5cor, n = nrow(data6), checkPD=TRUE) #hyper and startle: .59

### Save output
# save(data5cor,data6cor,file="data_cormatrices.RData")
# save(network5, network6,network5G,network6G, file="networks_individual.RData")
# save(fit_obj5,pred_obj5,fit_obj6,pred_obj6,R2women,R2men,file="mgm.Rdata")

#-------------------------------------------------------------------------------
# ---------- 5. Stability and accuracy for individually estimated networks------
#-------------------------------------------------------------------------------

### load files 
load(file="boot5a.Rdata")
load(file="boot5b.Rdata")
load(file="boot6a.Rdata")
load(file="boot6b.Rdata")

### Estimate and save stability and accuracy
boot5a <- bootnet(network5, nBoots = 1000, nCores = 8)
boot5b <- bootnet(network5, nBoots = 1000, type = "case",  nCores = 8)

boot6a <- bootnet(network6, nBoots = 1000, nCores = 8)
boot6b <- bootnet(network6, nBoots = 1000, type = "case",  nCores = 8)

### Plot edge weight CI
pdf("FigS7 women.pdf")
plot(boot5a, labels = FALSE, order = "sample") 
dev.off()

pdf("FigS8 men.pdf")
plot(boot6a, labels = FALSE, order = "sample") 
dev.off()


### Edge weights diff test

pdf("FigS9 women.pdf")
plot(boot5a, "edge", plot = "difference", onlyNonZero = TRUE, order = "sample")
dev.off()

pdf("FigS10 men.pdf")
plot(boot6a, "edge", plot = "difference", onlyNonZero = TRUE, order = "sample")
dev.off()

#just to test whether the significantly different edges are different from those not retained after glasso estimation
pdf("FigS9 women_all_test.pdf")
plot(boot5a, "edge", plot = "difference", onlyNonZero = FALSE, order = "sample")
dev.off()

pdf("FigS10 men_all_test.pdf")
plot(boot6a, "edge", plot = "difference", onlyNonZero = FALSE, order = "sample")
dev.off()

### Plot centrality stability
pdf("FigS11 women.pdf") 
plot(boot5b)
dev.off()

pdf("FigS12 men.pdf") 
plot(boot6b)
dev.off()

### Centrality stability coefficient
cs5 <- corStability(boot5b) 
cs6 <- corStability(boot6b) 

#plot node strength, women

centralitytable<-centralityTable(network5)
centralitytable
centralitytable2<-centralitytable[(centralitytable$measure=="Strength"),c("node","measure","value")]
centralitytable2
centralitytable2$node2<- factor(centralitytable2$node, levels=unique(centralitytable2$node))


tiff("fig3.tiff", width=10, height=4, units ="in", res=300, 
     pointsize = 12, compression  = "lzw+p")
ggplot(data=centralitytable2, aes(x=factor(node2), y=value, group= measure, color=measure)) +
  geom_line(size=1)+
  geom_point()+
  scale_color_manual(values=c('#000000'))+
  ylab("Value")+
  ylim(-2.2, 2.2)+
  xlab("Node")+
  theme_bw()+
  theme(plot.title = element_text(lineheight=.8, face="bold"))
dev.off()


#significance testing women strength
pdf("FigS13 women.pdf")
plot(boot5a, "strength", order="sample")
dev.off()

### Save output
# save(boot5a, file = "boot5a.Rdata")
# save(boot5b, file = "boot5b.Rdata")
# save(boot6a, file = "boot6a.Rdata")
# save(boot6b, file = "boot6b.Rdata")

#-------------------------------------------------------------------------------
# ---------- 6. Joint network estimation ---------------------------------------
#-------------------------------------------------------------------------------

### Load files
load(file="JointEstimation.RData")

# joint network estimation

### using informationcriterion
EGN1 <- EstimateGroupNetwork(list(data5, data6), method="InformationCriterion", 
                             strategy = "sequential", simplifyOutput = FALSE, seed=1337, ncores=8, covfun = cor_auto)

### using crossvalidation
EGN2 <- EstimateGroupNetwork(list(data5, data6), method="crossvalidation", 
                             strategy = "sequential", simplifyOutput = FALSE, seed=1337, ncores=8, covfun = cor_auto)

#to look for strongest edge-weight
EGN1$network #.65

tiff("Fig2.tiff", width=10, height=5, units ="in", res=300, 
     pointsize = 12, compression  = "lzw+p")
par(mfrow=c(1,2))
g1a <- qgraph(EGN1$network[[1]], layout = L, title = "Women", maximum=.65, theme="colorblind", pie=R2women,
              border.width=2, labels=names_ptsd1, vsize=10, border.color='#555555', label.color="#555555", color="#EEEEEE") 
g2a <- qgraph(EGN1$network[[2]], layout = L, title = "Men", maximum=.65, theme="colorblind", pie=R2men,
              border.width=2, labels=names_ptsd1, vsize=10, border.color='#555555', label.color="#555555", color="#EEEEEE") 
dev.off()

tiff("Fig2_crossvalidation.tiff", width=10, height=5, units ="in", res=300, 
     pointsize = 12, compression  = "lzw+p")
par(mfrow=c(1,2))
g1b <- qgraph(EGN2$network[[1]], layout = L, title = "Women", maximum=.65, theme="colorblind", pie=R2women,
              border.width=2, labels=names_ptsd1, vsize=10, border.color='#555555', label.color="#555555", color="#EEEEEE") 
g2b <- qgraph(EGN2$network[[2]], layout = L, title = "Men", maximum=.65, theme="colorblind", pie=R2men,
              border.width=2, labels=names_ptsd1, vsize=10, border.color='#555555', label.color="#555555", color="#EEEEEE") 
dev.off()


### Correlations

# Correlation centrality individual networks & symptom means
cor(scale(centrality(g1a)$InDegree), means5, method="pearson") # 0.26
cor(scale(centrality(g2a)$InDegree), means6, method="pearson") # 0.06

# Correlation centrality individual networks & symptom sd
cor(scale(centrality(g1a)$InDegree), sds5, method="pearson") #.34
cor(scale(centrality(g2a)$InDegree), sds6, method="pearson") #-.20

cor.test((centrality(g1a)$InDegree), sds5, method = "pearson") #p-value = 0.1745
cor.test((centrality(g2a)$InDegree), sds6, method = "pearson") #p-value = 0.4329

# Correlations joint networks with each other
cor(getWmat(g1a)[lower.tri(getWmat(g1a))], getWmat(g2a)[lower.tri(getWmat(g2a))],	method="spearman") #0.56

# How closely is centrality order related across networks
cor(scale(centrality(g1a)$InDegree), scale(centrality(g2a)$InDegree)) #.58
cor.test((centrality(g1a)$InDegree), scale(centrality(g2a)$InDegree), method = "spearman") #p-value = 0.3827

### Save output
# save(EGN1,L,g1a,g2a,EGN2,g1b,g2b, file="JointEstimation.RData")


#-------------------------------------------------------------------------------
# ---------- 7. Network comparison tests for the jointly estimated networks ----
#-------------------------------------------------------------------------------
### Load files
load(file="NCT.RData")
 
#similarity polychoric and spearman correlations 
c5 <- cor(data5)
c5b <- cor_auto(data5)
cor(c5[lower.tri(c5)], 	c5b[lower.tri(c5b)], 	method="spearman") #0.985
c6 <- cor(data6)
c6b <- cor_auto(data6)
cor(c6[lower.tri(c6)], 	c6b[lower.tri(c6b)], 	method="spearman") #0.983

# since they are very similar, we can probably use the NCT() that is only validated for Pearson, not poylchoric correlations

### NCT topology
set.seed(1337)
compare_56 <- NCT(data5,data6, it=5000, binary.data=FALSE, gamma=0,test.edges=FALSE, progressbar=TRUE)
summary(compare_56)

compare_56edges <- NCT(data5,data6, it=5000, binary.data=FALSE, gamma=0, test.edges=TRUE, edges='all', progressbar=TRUE)
sum(compare_56edges$einv.pvals$"p-value" < 0.05) # 0

# save(compare_56, compare_56edges,file="NCT.RData")

sessionInfo()

 
