# Supplementary material for: Gender Differences in Posttraumatic Stress Symptoms after a Terrorist Attack: A Network Approach
Source: Front Psychol. 2017 Dec 1;8:2091. doi: 10.3389/fpsyg.2017.02091 (PMC5717368; doi:10.3389/fpsyg.2017.02091)
Supplement: Supplementary file 2 [file Presentation2.ZIP › usedpackages.txt]

These versions of the packages were used: 


> sessionInfo()
R version 3.4.2 (2017-09-28)
Platform: x86_64-w64-mingw32/x64 (64-bit)
Running under: Windows 7 x64 (build 7601) Service Pack 1

Matrix products: default

locale:
[1] LC_COLLATE=Norwegian (Bokmål)_Norway.1252 
[2] LC_CTYPE=Norwegian (Bokmål)_Norway.1252   
[3] LC_MONETARY=Norwegian (Bokmål)_Norway.1252
[4] LC_NUMERIC=C                              
[5] LC_TIME=Norwegian (Bokmål)_Norway.1252    

attached base packages:
[1] stats     graphics  grDevices utils     datasets  methods   base     

other attached packages:
[1] bindrcpp_0.2                NetworkComparisonTest_2.0.1
[3] mgm_1.2-1                   bootnet_1.0.1              
[5] ggplot2_2.2.1               EstimateGroupNetwork_0.1.2 
[7] qgraph_1.4.4                dplyr_0.7.4                
[9] foreign_0.8-69             

loaded via a namespace (and not attached):
  [1] nlme_3.1-131         cmprsk_2.2-7         RColorBrewer_1.1-2  
  [4] mi_1.0               numDeriv_2016.8-1    tools_3.4.2         
  [7] backports_1.1.1      R6_2.2.2             rpart_4.1-11        
 [10] d3Network_0.5.2.1    Hmisc_4.0-3          lazyeval_0.2.1      
 [13] colorspace_1.3-2     nnet_7.3-12          gridExtra_2.3       
 [16] mnormt_1.5-5         compiler_3.4.2       fdrtool_1.2.15      
 [19] glmnet_2.0-13        htmlTable_1.9        network_1.13.0      
 [22] labeling_0.3         scales_0.5.0         checkmate_1.8.5     
 [25] mvtnorm_1.0-6        psych_1.7.8          quadprog_1.5-5      
 [28] sem_3.1-9            stringr_1.2.0        digest_0.6.12       
 [31] pbivnorm_0.6.0       longitudinal_1.1.12  GeneNet_1.2.13      
 [34] minqa_1.2.4          IsingFit_0.3.1       base64enc_0.1-3     
 [37] jpeg_0.1-8           pkgconfig_2.0.1      htmltools_0.3.6     
 [40] lme4_1.1-14          htmlwidgets_0.9      rlang_0.1.2         
 [43] huge_1.2.7           relaimpo_2.2-2       bindr_0.1           
 [46] zoo_1.8-0            statnet.common_4.0.0 gtools_3.5.0        
 [49] acepack_1.4.1        magrittr_1.5         Formula_1.2-2       
 [52] Matrix_1.2-11        Rcpp_0.12.13         munsell_0.4.3       
 [55] abind_1.4-5          stringi_1.1.5        whisker_0.3-2       
 [58] parcor_0.2-6         MASS_7.3-47          plyr_1.8.4          
 [61] matrixcalc_1.0-3     lavaan_0.5-23.1097   grid_3.4.2          
 [64] parallel_3.4.2       lattice_0.20-35      IsingSampler_0.2    
 [67] splines_3.4.2        sna_2.4              knitr_1.17          
 [70] Epi_2.19             igraph_1.1.2         boot_1.3-20         
 [73] rjson_0.2.15         corpcor_1.6.9        BDgraph_2.41        
 [76] codetools_0.2-15     reshape2_1.4.2       stats4_3.4.2        
 [79] glue_1.2.0           mitools_2.3          latticeExtra_0.6-28 
 [82] data.table_1.10.4-3  foreach_1.4.3        png_0.1-7           
 [85] nloptr_1.0.4         purrr_0.2.4          tidyr_0.7.2         
 [88] gtable_0.2.0         etm_0.6-2            assertthat_0.2.0    
 [91] survey_3.32-1        coda_0.19-1          survival_2.41-3     
 [94] glasso_1.8           tibble_1.3.4         arm_1.9-3           
 [97] iterators_1.0.8      ggm_2.3              ellipse_0.3-8       
[100] cluster_2.0.6        ppls_1.6-1  
